# Supplementary material for: Common Variants in a Novel Gene, FONG on Chromosome 2q33.1 Confer Risk of Osteoporosis in Japanese
Source: PLoS One. 2011 May 6;6(5):e19641. doi: 10.1371/journal.pone.0019641 (PMC3089633; doi:10.1371/journal.pone.0019641)
Supplement: Table S1 — Comparison of the previous GWAS and the current GWAS. (XLS) [file pone.0019641.s003.xls]

## Sheet: Table S1
	Table S1. Comparison of the previous GWAS and the current GWAS.
				GWAS P value
	SNP	Genea	Loci	Currentb	Publishedc	Reference
	rs9479055	ESR1	6q25	6.4×10-1	6.2×10-7	[14]
	rs1038304	ESR1	6q25	3.0×10-1	4.0×10-11	[14]
	rs1999805	ESR1	6q25	1.2×10-1	2.2×10-8	[14]
	rs1513670	SOST	17q21	4.4×10-1	2.1×10-8	[21]
	rs3771365	PLCL1d	2q33	5.4×10-4	2.2×10-3	[12]
	rs3771367	PLCL1d	2q33	2.3×10-3	1.1×10-3	[12]
	rs11674075	PLCL1d	2q33	1.6×10-3	1.4×10-3	[12]
	rs3829251	NADSYN1	11q13	5.2×10-1	8.8×10-7	[22]
	rs2060793	CYP2R1	11p15	2.1×10-1	1.4×10-5	[22]
	rs2278729	TBC1D8	2q11	1.5×10-1	1.5×10-7	[23]
	rs17184557	DOK6	18q22	3.7×10-2	8.8×10-7	[23]
	rs1366594	MEF2C	5q14	4.3×10-2	1.3×10-13	[ 6 ]
	aIf SNP locate in the intergenic regions, the closest nearby genes are listed.
	bMinimum P value of the Fisher’s exact test for the three genetic models.
	cThe combined P value.
	dPublished P values are imputed P values.
