# Supplementary material for: Common Variants in a Novel Gene, FONG on Chromosome 2q33.1 Confer Risk of Osteoporosis in Japanese
Source: PLoS One. 2011 May 6;6(5):e19641. doi: 10.1371/journal.pone.0019641 (PMC3089633; doi:10.1371/journal.pone.0019641)
Supplement: Table S3 — SNPs in the same linkage disequilibrium block ( r 2>0.8) with rs7605378. (XLS) [file pone.0019641.s005.xls]

## Sheet: TableS3
Table S3. SNPs in the same linkage disequilibrium block (r2>0.8) with rs7605378.
SNP	Position in NT_005403.16	Chromosome position	Sequence change	D'	r2	MAF
rs17628965	50908027	200406855	A>G	1	0.178	0.229
SNP1	50908001	200406829	C>T	1	0.035	0.021
rs58319901	50907364	200406192	G>A	1	0.686	0.292
rs2689766	50906956	200405784	A>T	1	1	0.375
rs6710393	50906663	200405491	G>A	1	0.158	0.208
rs6738494	50906475	200405303	A>C	1	0.158	0.208
SNP2	50906078	200404906	C>G	1	0.07	0.104
rs10203122	50905863	200404691	T>C	1	0.429	0.417
rs797163	50905804	200404632	G>A	1	1	0.375
rs12053011	50905786	200404614	G>A	1	0.429	0.417
rs2689765	50905769	200404597	T>C	1	0.158	0.208
rs769958	50905318	200404146	G>A	1	1	0.375
rs769957	50904941	200403769	A>C	1	1	0.375
SNP3	50904844	200403672	G>A	1	0.026	0.042
SNP4	50904801	200403629	C>A	1	0.035	0.021
rs12470986	50904195	200403023	G>C	1	0.178	0.229
SNP5	50903271	200402099	G>A	1	0.138	0.188
rs769956	50903137	200401965	A>G	1	0.158	0.208
rs796363	50903085	200401913	T>C	1	1	0.375
SNP6	50902927	200401755	delC	1	0.152	0.083
SNP7	50902237:50902249	200401065:200401077	del13	1	0.178	0.229
rs769955	50902012	200400840	C>T	1	0.158	0.208
rs769954	50901576	200400404	G>C	1	1	0.375
rs6718118	50901269	200400097	A>C	1	0.158	0.208
rs2164889	50900188	200399016	C>T	1	0.138	0.188
rs71804463	50899847:50899857	200398675:200398685	del11	1	0.178	0.229
rs2140486	50899519	200398347	C>T	1	0.158	0.208
SNP8	50899494	200398322	A>G	1	0.013	0.021
rs2689763	50898972	200397800	G>A	1	1	0.348
rs2577853	50895805	200394633	G>A	1	0.158	0.208
rs10931879	50895476	200394304	T>A	1	0.3	0.333
SNP9	50895074	200393902	G>A	1	0.013	0.021
SNP10	50895050	200393878	G>A	1	0.178	0.229
rs1523818	50894121	200392949	G>T	1	0.158	0.208
SNP11	50891565	200390393	G>A	1	0.111	0.062
rs4672562	50891247	200390075	T>C	1	0.429	0.417
rs7577763	50891170	200389998	C>T	1	1	0.375
rs7574313	50890457	200389285	C>G	1	0.158	0.208
rs7574287	50890416	200389244	C>T	1	0.158	0.208
rs59036985	50890170:50890171	200388998:200388999	ins4	1	1	0.375
rs13383225	50889975	200388803	A>G	1	0.138	0.188
SNP12	50889897	200388725	T>G	1	0.04	0.062
rs2346663	50889776	200388604	A>G	1	0.178	0.229
SNP13	50889571	200388399	G>A	1	0.04	0.062
rs2346662	50888575	200387403	C>T	1	1	0.375
SNP14	50888084	200386912	T>A	1	0.12	0.167
rs13401654	50887851	200386679	G>C	1	0.429	0.417
rs57696619	50887538	200386366	delT	1	1	0.375
rs10194076	50887080	200385908	T>C	1	1	0.375
rs2030653	50887042	200385870	C>T	1	0.158	0.208
rs7605378	50886343	200385171	A>C	-	-	0.375
rs7589545	50885519	200384347	T>A	1	0.158	0.208
SNP15	50884680	200383508	T>C	1	0.013	0.021
SNP16	50884435	200383263	T>A	1	0.109	0.065
SNP17	50884370	200383198	C>A	1	0.111	0.062
SNP18	50884251	200383079	C>T	1	0.035	0.022
SNP19	50883706:50883708	200382534:200382536	del3	1	0.152	0.083
SNP20	50883607	200382435	T>C	1	0.026	0.042
rs4673494	50882968	200381796	G>A	0.577	0.2	0.5
MAF: minor allele frequency.
The variants not registered in dbSNP database (Build 129) are numbered.
