# Supplementary material for: Common Variants in a Novel Gene, FONG on Chromosome 2q33.1 Confer Risk of Osteoporosis in Japanese
Source: PLoS One. 2011 May 6;6(5):e19641. doi: 10.1371/journal.pone.0019641 (PMC3089633; doi:10.1371/journal.pone.0019641)
Supplement: Table S4 — Association of additional tag SNPs in FONG region with osteoporosis. (XLS) [file pone.0019641.s006.xls]

## Sheet: TableS4
	Table S4. Association of additional tag SNPs in FONG region with osteoporosis.
	SNP	Number of subject			MAF		P valuea	OR (95% CI)b
		Case	Control		Case	Control
	rs7605378	697	567		0.412	0.461	1.40×10-2	1.22 (1.04-1.43)
	SNP20	695	564		0.055	0.061	5.38×10-1	1.11 (0.79-1.55)
	SNP19	696	564		0.031	0.034	6.92×10-1	1.09 (0.70-1.70)
	SNP18	695	562		0.001	0	3.68×10-1	－
	SNP17	695	563		0.031	0.026	4.38×10-1	0.83 (0.51-1.34)
	SNP15	695	564		0.001	0	3.68×10-1	－
	SNP14	685	563		0.124	0.118	6.49×10-1	0.95 (0.74-1.20)
	SNP13	696	563		0.077	0.073	7.02×10-1	0.94 (0.70-1.27)
	SNP12	696	560		0.033	0.022	1.07×10-1	0.67 (0.41-1.09)
	SNP11	696	563		0.066	0.1	1.77×10-3	1.57 (1.18-2.10)
	rs10931879	694	562		0.368	0.341	1.54×10-1	0.89 (0.75-1.05)
	SNP8	696	563		0.004	0.003	6.81×10-1	0.74 (0.18-3.11)
	SNP4	695	564		0.017	0.013	4.23×10-1	0.77 (0.40-1.47)
	SNP3	696	562		0.0335	0.028	3.74×10-1	0.81 (0.51-1.29)
	SNP2	696	564		0.13	0.118	3.60×10-1	0.89 (0.70-1.14)
	rs58319901	696	564		0.328	0.381	5.69×10-3	1.26 (1.07-1.49)
	SNP1	696	564		0.004	0.004	9.85×10-1	0.99 (0.26-3.69)
	The numbers of SNPs correspond to those in Table S3.
	MAF: minor allele frequency, OR: odds ratio, CI: confidence interval.
	aP values are calculated in the Pearson's χ2 test for the allele model.
	bORs are for the major allele versus the minor allele.
