# Supplementary material for: Common Variants in a Novel Gene, FONG on Chromosome 2q33.1 Confer Risk of Osteoporosis in Japanese
Source: PLoS One. 2011 May 6;6(5):e19641. doi: 10.1371/journal.pone.0019641 (PMC3089633; doi:10.1371/journal.pone.0019641)
Supplement: Table S5 — Association of rs7605378, SNP11 and rs58319901 with osteoporosis. (XLS) [file pone.0019641.s007.xls]

## Sheet: TableS5
	Table S5. Association of rs7605378, SNP11 and rs58319901 with osteoporosis.
	SNP	Number of subject			MAF		P valuea	OR (95% CI)b
		Case	Control		Case	Control
	rs7605378	2038	1292		0.419	0.476	3.96×10-6	1.26 (1.14-1.39)
	SNP11	2033	1286		0.065	0.087	8.21×10-4	1.37 (1.14-1.65)
	rs58319901	2032	1276		0.336	0.378	5.37×10-4	1.20 (1.08-1.33)
	The numbers of SNPs correspond to those in Table S3.
	MAF: minor allele frequency, OR: odds ratio, CI: confidence interval.
	aP values are calculated in the Pearson's χ2 test for the allele model.
	bORs are for the major allele versus the minor allele.
